# Supplementary material for: Changing Temperature Conditions during Somatic Embryo Maturation Result in Pinus pinaster Plants with Altered Response to Heat Stress
Source: Int J Mol Sci. 2022 Jan 24;23(3):1318. doi: 10.3390/ijms23031318 (PMC8835971; doi:10.3390/ijms23031318)
Supplement: Supplementary file 1 [file ijms-23-01318-s001.zip]

Archive with 1 entries (1 files):
- ijms-1555485-supplementary.pdf
